# Supplementary material for: Laboratory Confirmation of Respiratory Syncytial Virus Infection Is Not Associated With an Increased Risk of Death in Adults With Acute Respiratory Illness
Source: Open Forum Infect Dis. 2025 Jan 15;12(2):ofaf004. doi: 10.1093/ofid/ofaf004 (PMC11800477; doi:10.1093/ofid/ofaf004)
Supplement: ofaf004_Supplementary_Data [file ofaf004_supplementary_data.zip]

Archive with 4 entries (4 files):
- Supplemental Table 1-ICD codes.docx
- Supplemental Table 2-Hospital admit.docx
- Supplemental Table 3-ICU admission.docx
- Supplemental Table 4 DeathByMonthByRSV.docx
